# Supplementary material for: Unit Costs in Health Economic Evaluations: Quo Vadis, Austria?
Source: Int J Environ Res Public Health. 2022 Dec 22;20(1):117. doi: 10.3390/ijerph20010117 (PMC9819362; doi:10.3390/ijerph20010117)
Supplement: Supplementary file 1 [file ijerph-20-00117-s001.zip]

Archive with 1 entries (1 files):
- ijerph-2073734-supplementary.pdf
